# Supplementary material for: A Preliminary Report for the Design of MoS (Micro-Olive-Spreadsheet), a User-Friendly Spreadsheet for the Evaluation of the Microbiological Quality of Spanish-Style Bella di Cerignola Olives from Apulia (Southern Italy)
Source: Foods. 2020 Jun 29;9(7):848. doi: 10.3390/foods9070848 (PMC7404787; doi:10.3390/foods9070848)
Supplement: Supplementary file 1 [file foods-09-00848-s001.zip]

Archive with 1 entries (1 files):
- foods-829765-supplementary.xlsx
