# Supplementary material for: A Preliminary Report for the Design of MoS (Micro-Olive-Spreadsheet), a User-Friendly Spreadsheet for the Evaluation of the Microbiological Quality of Spanish-Style Bella di Cerignola Olives from Apulia (Southern Italy)
Source: Foods. 2020 Jun 29;9(7):848. doi: 10.3390/foods9070848 (PMC7404787; doi:10.3390/foods9070848)
Supplement: Supplementary file 1 [file foods-09-00848-s001.zip › foods-829765-supplementary.xlsx]

## Sheet: MoS
MoS: Micro-Olive-Spreadsheet
		QUALITY
			Please input your values here; the concentration of bacteria and yeasts of brines should be reported as log cfu/mL	Questions	Output
		TAC (Total Aerobic Count)	3
		LAB (Lactic Acid Bacteria)	1	Are LAB a small proportion of TAC (<1%)?	0
		YEASTS	4	Are yeasts > breakpoint? (5 log CFU/mL)	0
		pH	4	Is pH > breakpoint? (4.5)	0
		TECHNOLOGICAL HISTORY
			Please input your value here; the concentration of staphylococci should be reported as log cfu/mL	Question	Output
		STAPHYLOCOCCI	2	Does the concentration of staphylococci suggest an incorrect handling?	0
		SALT
			Please input your value here	Questions	Output
		SALT IN BRINE	6	Is salt too low?	1
LEGEND
1	YES
0	NO
